# Supplementary material for: Integrating Transcriptomics and Metabolomics to Comprehensively Analyze Phytohormone Regulatory Mechanisms in Rhododendron chrysanthum Pall. Under UV-B Radiation
Source: Int J Mol Sci. 2025 Feb 12;26(4):1545. doi: 10.3390/ijms26041545 (PMC11855671; doi:10.3390/ijms26041545)
Supplement: Supplementary file 1 [file ijms-26-01545-s001.zip › Supplementary Tables.xlsx]

## Sheet: Table S1
Table S1. Candidate differentially expressed plant hormone and hormone-related metabolites in R. chrysanthum.
Pathway	Metabolite name	log2FC (N mean/M mean)	P-value
ET	1-Aminocyclopropane-1-carboxylic acid	-1.16391	0.0733678
	L-Methionine	-15.4375	0.640681
	Ethylene	-0.623073	0.0134573
ABA	Abscisic acid	-0.565373	0.304618
CK	ATP; Adenosine 5'-Triphosphate	2.12078	0.060625
	N6-Isopentenyladenine	2.98045	0.277885
	Isopentenyladenine-7-N-glucoside	14.8924	0.778633
IAA	3-Indole acetamide	1.39125	0.75422
	Indole-3-acetic acid	-1.88582	0.0292315
JA	Jasmonic acid	-0.467828	0.377639
	Jasmonoyl-L-isoleucine	-0.499986	0.422171
	cis(+)-12-Oxophytodienoic acid	3.84554	0.650183
	α-Linolenic Acid*	-8.34932	0.75949
SA	L-Phenylalanine	1.29282	0.0127109
	Salicylic acid	0.903004	0.0325592
GA	Gibberellin A20	-0.466399	0.0564827
	Gibberellin A24	-0.934998	0.114235
	Gibberellin A9	0.993262	0.174648
	Gibberellin A15	1.41977	0.140068
	Gibberellin A3	3.89504	0.436045
	Gibberellin A4	-0.259707	0.405729
	Gibberellin A19	4.13688	0.57111

## Sheet: Table S2
Table S2. Candidate differential expressed genes (DEGs) involved in plant hormone metabolism in R. chrysanthum.
Pathway	Gene ID	Gene Annotation	Log2(FC)	P-Value
IAA	TRINITY_DN12719_c1_g4_i3-C_3	AUX/IAA	-0.260677	0.022047
CK	TRINITY_DN1475_c1_g2_i1-A_2	ARF	-0.893671	0.0151497
	TRINITY_DN104_c0_g1_i10-C_1	DDC	-0.293527	0.000121564
	TRINITY_DN104_c0_g1_i2-C_1	DDC	-0.502468	0.00303898
	TRINITY_DN1701_c0_g1_i1-B_2	amiE	1.04235	0.00713489
	TRINITY_DN416_c1_g3_i1-A_2	TAA1	-0.659006	0.120834
	TRINITY_DN520_c2_g1_i1-C_3	ALDH	0.691343	0.0873718
	TRINITY_DN10895_c0_g1_i7-B_2	CRE1	0.165743	0.00039452
	TRINITY_DN10063_c0_g1_i2-C_3	B-ARR	0.584483	0.00100817
	TRINITY_DN18774_c0_g1_i1-B_2	B-ARR	0.20625	0.311658
	TRINITY_DN996_c0_g1_i1-C_1	B-ARR	-0.767039	0.0318754
GA	TRINITY_DN13610_c0_g1_i1-B_3	GA3ox	1.00601	0.000185877
	TRINITY_DN10452_c0_g2_i1-A_2	CYP701	-0.467869	0.00147785
	TRINITY_DN10452_c0_g2_i2-A_2	CYP701	-0.473439	0.0122584
	TRINITY_DN18376_c0_g1_i1-B_3	GI1D	0.383742	0.0793373
	TRINITY_DN17384_c0_g1_i1-A_2	DELLA	-0.202166	0.126068
	TRINITY_DN26458_c0_g1_i1-C_1	DELLA	-0.733769	0.00343454
	TRINITY_DN3308_c0_g1_i3-B_2	DELLA	0.385273	0.128493
	TRINITY_DN3556_c0_g1_i8-B_2	DELLA	0.530114	0.0304616
	TRINITY_DN5613_c0_g1_i2-A_2	DELLA	-0.304859	0.0201145
	TRINITY_DN7194_c0_g1_i1-B_2	DELLA	-0.946288	0.0211922
	TRINITY_DN8991_c0_g1_i1-C_2	DELLA	-0.265395	0.0117019
ABA	TRINITY_DN8389_c0_g1_i5-C_2	ZEP	0.795429	0.0176236
	TRINITY_DN8246_c0_g1_i1-A_2	CrtZ	-0.918223	0.000918291
	TRINITY_DN8246_c0_g3_i1-A_2	CrtZ	-0.456283	0.0643116
	TRINITY_DN56_c0_g2_i4-B_2	PYR/PYL	1.01452	0.0129481
	TRINITY_DN698_c0_g1_i3-C_2	PYR/PYL	0.307507	0.145133
	TRINITY_DN732_c0_g1_i1-C_1	PYR/PYL	-0.312755	0.00480376
	TRINITY_DN22833_c0_g1_i1-B_3	PP2C	0.653666	0.0650301
	TRINITY_DN3415_c0_g1_i9-A_2	PP2C	-0.514204	0.0660887
	TRINITY_DN3084_c0_g2_i2-B_2	SnRK2	0.589703	0.0185685
JA	TRINITY_DN421_c0_g2_i5-A_1	JAZ	-0.595142	0.101134
	TRINITY_DN5790_c0_g1_i10-A_2	JAZ	-0.139667	0.128797
	TRINITY_DN5790_c0_g1_i2-A_2	JAZ	-0.179375	0.099992
	TRINITY_DN5790_c0_g1_i4-A_2	JAZ	-0.191519	0.146181
	TRINITY_DN14199_c0_g1_i1-C_1	MYC2	-0.653182	0.102505
	TRINITY_DN461_c0_g1_i6-B_2	MYC2	0.597438	0.0220886
	TRINITY_DN5290_c1_g1_i2-B_3	MYC2	0.518075	0.0636723
	TRINITY_DN5624_c0_g2_i2-C_2	MYC2	-0.612753	0.0213339
	TRINITY_DN5733_c0_g2_i1-A_2	MYC2	-0.547616	0.059859
	TRINITY_DN6256_c0_g1_i1-A_3	MYC2	-0.571716	0.0227282
	TRINITY_DN629_c0_g1_i11-B_1	MYC2	0.660207	0.00303105
	TRINITY_DN18585_c0_g1_i1-B_3	DAD1	0.387091	0.0667315
	TRINITY_DN3016_c0_g1_i1-C_2	PAL	-0.301668	0.117677
	TRINITY_DN2412_c0_g1_i1-A_3	LOX2S	1.12151	0.0436119
	TRINITY_DN12131_c0_g1_i2-B_3	AOS	0.352495	0.106225
	TRINITY_DN13407_c0_g4_i1-B_3	MFP2	1.37814	0.0165634
	TRINITY_DN17109_c2_g1_i2-B_2	ACAA1	1.23134	0.0181597
SA	TRINITY_DN5848_c0_g2_i1-B_3	TAT	0.783404	0.033296
	TRINITY_DN646_c0_g2_i1-B_2	TAT	0.303997	0.214852
	TRINITY_DN760_c0_g2_i2-B_2	HPD	0.816773	0.0124608
ET	TRINITY_DN10155_c0_g1_i1-C_2	CTR1	-0.416138	0.000945077
	TRINITY_DN7006_c0_g1_i1-B_1	mtnK	1.47698	0.00381787
	TRINITY_DN2867_c0_g2_i2-B_3	AMD1	-1.91768	0.00117172
